# Supplementary material for: Molecular simulation of SARS-CoV-2 spike protein binding to pangolin ACE2 or human ACE2 natural variants reveals altered susceptibility to infection
Source: J Gen Virol. 2020 Jun 15;101(9):921–4. doi: 10.1099/jgv.0.001452 (PMC7654750; doi:10.1099/jgv.0.001452)
Supplement: Supplementary material 2 [file jgv-101-921-s002.xlsx]

## Sheet: Sheet1
Table S1. The final and average RMSD values along MD simulations in different simulation systems
Receptor	Ligand	Final RMSD (Å)	Average RMSD (Å)	SD
Human ACE2	SARS-CoV-2 spike RBD	2.12	1.82	0.57
Pangolin ACE2	SARS-CoV-2 spike RBD	1.86	2.12	0.66
Human ACE2 - S19P	SARS-CoV-2 spike RBD	2.44	1.98	0.89
Human ACE2 - K26E	SARS-CoV-2 spike RBD	2.09	2.44	0.81
Human ACE2 - K26R	SARS-CoV-2 spike RBD	2.33	1.98	0.43
Human ACE2 - T27A	SARS-CoV-2 spike RBD	2.16	2.26	0.48
Human ACE2 - E37K	SARS-CoV-2 spike RBD	2.42	1.84	0.66
Human ACE2 - M82I	SARS-CoV-2 spike RBD	2.12	2.37	0.71
Human ACE2 - D206G	SARS-CoV-2 spike RBD	1.87	2.08	0.75
Human ACE2 - E329G	SARS-CoV-2 spike RBD	2.12	2.26	0.45
Human ACE2 - K341R	SARS-CoV-2 spike RBD	2.05	2.13	0.66
Human ACE2 - D355N	SARS-CoV-2 spike RBD	2.05	2.06	0.73
Human ACE2 - R559S	SARS-CoV-2 spike RBD	2.17	2.28	0.46
