# Supplementary material for: Molecular simulation of SARS-CoV-2 spike protein binding to pangolin ACE2 or human ACE2 natural variants reveals altered susceptibility to infection
Source: J Gen Virol. 2020 Jun 15;101(9):921–4. doi: 10.1099/jgv.0.001452 (PMC7654750; doi:10.1099/jgv.0.001452)
Supplement: Supplementary material 3 [file jgv-101-921-s003.xlsx]

## Sheet: SI_Table_S1
Table S2: 317 Single Nucleotide Variations (SNVs) in human ACE2 gene that induced amino acid changes (missense mutation).
SNP-ID	Amino acid Position	Amino acid alteration	Amino acid alteration	Global AF
rs768110251	1	M1I	Met1Ile	6e-06
rs760347219	2	S2P	Ser2Pro
rs1180242786	3	S3N	Ser3Asn	6e-06
rs201035388	8	L8F	Leu8Phe	7.4e-05
rs746202722	9	L9P	Leu9Pro	6e-06
rs1482922566	13	A13S	Ala13Ser
rs1238916402	17	A17S	Ala17Ser
rs73635825	19	S19P	Ser19Pro	0.000252
rs1244687367	21	I21T	Ile21Thr	5e-06
rs778030746	21	I21V	Ile21Val	1.1e-05
rs756231991	23	E23K	Glu23Lys	5e-06
rs1434130600	25	A25T	Ala25Thr	2.4e-05
rs1299103394	26	K26E	Lys26Glu	5e-06
rs4646116	26	K26R	Lys26Arg	0.003971
rs781255386	27	T27A	Thr27Ala	1.1e-05
rs1348114695	35	E35K	Glu35Lys	1.6e-05
rs778500138	35	E35D	Glu35Asp
rs146676783	37	E37K	Glu37Lys	3.3e-05
rs924799658	40	F40L, F40L	Phe40Leu, Phe40Leu	1.6e-05
rs1447927937	43	S43R	Ser43Arg	5e-06
rs1192192618	50	Y50F	Tyr50Phe	5e-06
rs1569243690	51	N51S	Asn51Ser	5e-06
rs760159085	51	N51D	Asn51Asp	5e-06
rs775273812	55	T55A	Thr55Ala	6e-06
rs1222417695	58	N58D, N58H	Asn58Asp, Asn58His
rs771621249	58	N58K	Asn58Lys	2.2e-05
rs759162332	60	Q60R	Gln60Arg	1.1e-05
rs1325542104	62	M62V	Met62Val	6e-06
rs1199100713	64	N64K	Asn64Lys	5e-06
rs755691167	68	K68E	Lys68Glu	1.1e-05
rs1256007252	72	F72V	Phe72Val	5e-06
rs867318181	75	E75G	Glu75Gly
rs1234981462	77	S77F	Ser77Phe
rs766996587	82	M82I	Met82Ile, Met82Ile
rs759134032	84	P84T	Pro84Thr	5e-06
rs746808776	86	Q86R	Gln86Arg	1.1e-05
rs763395248	92	T92I	Thr92Ile	1.1e-05
rs1395878099	102	Q102P	Gln102Pro	1.1e-05
rs143158922	103	N103H	Asn103His	1.7e-05
rs1038445507	106	S106L	Ser106Leu
rs139773121	107	V107A	Val107Ala	1.1e-05
rs1292756480	115	R115W	Arg115Trp	0.000174
rs201900069	115	R115P, R115Q	Arg115Pro, Arg115Gln
rs751227277	128	S128T	Ser128Thr	6e-06
rs766124365	138	P138A	Pro138Ala	6e-06
rs1391451327	141	C141Y	Cys141Tyr	6e-06
rs373252182	149	N149S	Asn149Ser
rs1435872603	154	N154K	Asn154Lys	1.1e-05
rs984704647	158	Y158H	Tyr158His
rs746034076	159	N159S	Asn159Ser	1.6e-05
rs777568369	163	W163R	Trp163Arg	5e-06
rs1303797112	164	A164G	Ala164Gly
rs1316799731	164	A164S	Ala164Ser	5e-06
rs769593006	166	E166Q	Glu166Gln	5e-06
rs954282708	166	E166G	Glu166Gly
rs1341206593	171	E171D	Glu171Asp	5e-05
rs748076875	171	E171V	Glu171Val	5e-06
rs754511501	173	G173S	Gly173Ser	2.2e-05
rs865852627	173	G173D	Gly173Asp
rs779651019	178	P178L	Pro178Leu	5e-06
rs758142853	184	V184G, V184A	Val184Gly, Val184Ala	4.4e-05
rs750052167	186	L186S	Leu186Ser	5e-06
rs976723413	190	M190T	Met190Thr	5e-06
rs765733397	191	A191P	Ala191Pro	5e-06
rs762219565	193	A193E	Ala193Glu	1.6e-05
rs764661406	195	H195Y, H195N	His195Tyr, His195Asn
rs1271221183	197	E197G	Glu197Gly
rs1345857521	198	D198N	Asp198Asn	6e-06
rs1277079227	199	Y199H	Tyr199His
rs750145841	199	Y199C	Tyr199Cys	1.7e-05
rs779790336	204	R204T	Arg204Thr	5e-06
rs142443432	206	D206G	Asp206Gly	0.00029
rs754237613	207	Y207C	Tyr207Cys	5e-06
rs1327824339	209	V209I	Val209Ile	5e-06
rs148771870	211	G211R	Gly211Arg	0.001322
rs753164828	216	D216E	Asp216Glu	1.1e-05
rs761269389	216	D216Y	Asp216Tyr	5e-06
rs1300152093	217	Y217C	Tyr217Cys
rs372272603	219	R219C	Arg219Cys	0.000322
rs759590772	219	R219H	Arg219His	9.8e-05
rs774621083	220	G220S	Gly220Ser	1.6e-05
rs1342472374	223	I223V	Ile223Val
rs1204132218	229	T229I	Thr229Ile	5e-06
rs868538858	233	I233N	Ile233Asn
rs1172580854	235	P235R	Pro235Arg
rs1448326240	239	H239Q	His239Gln	6e-06
rs1360329820	242	A242V	Ala242Val	1.7e-05
rs775542703	246	A246S	Ala246Ser	6e-06
rs886466413	251	A251T	Ala251Thr
rs371464495	252	Y252N	Tyr252Asn
rs771769548	252	Y252C	Tyr252Cys	1.1e-05
rs745514718	257	S257N	Ser257Asn	2.3e-05
rs1161338919	259	I259T	Ile259Thr	6e-06
rs1049125260	261	C261W	Cys261Trp
rs200745906	263	P263S	Pro263Ser	5.9e-05
rs1407010163	268	G268C	Gly268Cys
rs1365337188	269	D269E	Asp269Glu
rs766319182	270	M270V	Met270Val	3e-05
rs866821244	276	T276I	Thr276Ile
rs1451564530	280	S280Y	Ser280Tyr	6e-06
rs1203006090	283	V283F	Val283Phe
rs267606408	284	P284S	Pro284Ser
rs1165212018	287	Q287K	Gln287Lys	6e-06
rs763264372	287	Q287R	Gln287Arg	6e-06
rs763994205	290	N290H	Asn290His	1.1e-05
rs756358940	291	I291K	Ile291Lys	1.7e-05
rs1248745003	292	D292N	Asp292Asn	1.1e-05
rs776226831	295	D295G	Asp295Gly	4.7e-05
rs745744395	297	M297I	Met297Ile	6e-06
rs772143709	297	M297L, M297V	Met297Leu, Met297Val	6e-06
rs1362308420	298	V298A	Val298Ala
rs773936807	300	Q300R	Gln300Arg	1.2e-05
rs749750821	303	D303N	Asp303Asn	1.2e-05
rs766518362	308	F308L	Phe308Leu	6e-06
rs780574871	312	E312K	Glu312Lys	1.1e-05
rs759579097	326	G326E	Gly326Glu	6e-06
rs143936283	329	E329G	Glu329Gly	2.8e-05
rs185525294	332	M332L	Met332Leu	1.7e-05
rs777626602	333	L333V	Leu333Val
rs1471486893	334	T334M	Thr334Met
rs762357444	337	G337R	Gly337Arg	6e-06
rs865959788	337	G337E	Gly337Glu
rs916715573	338	N338S	Asn338Ser	1.7e-05
rs772710779	339	V339G	Val339Gly	6e-06
rs138390800	341	K341R	Lys341Arg	0.000327
rs1410274315	346	P346S	Pro346Ser	6e-06
rs370610075	352	G352V	Gly352Val	6e-06
rs961360700	355	D355N	Asp355Asn	1.2e-05
rs1205410066	360	M360L	Met360Leu	6e-06
rs758568640	366	M366T	Met366Thr	1.1e-05
rs1228750646	368	D368N	Asp368Asn	5e-06
rs1309363592	374	H374R	His374Arg	5e-06
rs1395782023	375	E375D	Glu375Asp	1.6e-05
rs754076967	376	M376T	Met376Thr
rs767462182	377	G377E	Gly377Glu	5e-06
rs142984500	378	H378R	His378Arg	8.2e-05
rs1396769231	383	M383T	Met383Thr
rs751572714	388	Q388L	Gln388Leu	2.2e-05
rs762890235	389	P389H	Pro389His	3.8e-05
rs1365935088	397	N397D	Asn397Asp	1.1e-05
rs1339365248	398	E398D	Glu398Asp
rs772619843	398	E398K	Glu398Lys	5e-06
rs1214851578	400	F400L	Phe400Leu
rs1418150776	405	G405E	Gly405Glu	5e-06
rs1466701781	418	L418S	Leu418Ser
rs1209307377	419	K419T	Lys419Thr	5e-06
rs1384237654	420	S420P	Ser420Pro	5e-05
rs1352508510	421	I421T	Ile421Thr	5e-06
rs761489852	422	G422C	Gly422Cys
rs1238146879	426	P426A	Pro426Ala	5e-06
rs1316056737	427	D427Y	Asp427Tyr	1.1e-05
rs1454617025	429	Q429K	Gln429Lys
rs1314469120	437	N437H	Asn437His
rs764772589	445	T445M	Thr445Met	6e-06
rs1290769028	446	I446M	Ile446Met	4.5e-05
rs776328956	447	V447F	Val447Phe	5.8e-05
rs763655186	448	G448E	Gly448Glu	6e-06
rs760321012	450	L450V	Leu450Val	6e-06
rs1171652794	455	M455T	Met455Thr
rs775744448	455	M455I	Met455Ile	6e-06
rs11798104	459	W459C	Trp459Cys
rs1476137643	461	W461R	Trp461Arg	6e-06
rs1463563888	462	M462I	Met462Ile
rs1169303958	463	V463D	Val463Asp
rs772445388	463	V463I	Val463Ile	6e-06
rs774978137	466	G466W	Gly466Trp	6e-06
rs1270795706	467	E467K	Glu467Lys	2.2e-05
rs191860450	468	I468V	Ile468Val	0.000863
rs759033741	471	D471N	Asp471Asn
rs1366555470	472	Q472R	Gln472Arg
rs1382719890	480	M480V	Met480Val
rs1411114707	481	K481N	Lys481Asn
rs748359955	482	R482Q	Arg482Gln	1.3e-05
rs779752560	483	E483D	Glu483Asp
rs200973492	488	V488A	Val488Ala	6e-06
rs962791083	489	E489Q	Glu489Gln
rs750415079	491	V491M	Val491Met	6e-06
rs1221577570	492	P492S	Pro492Ser
rs765152220	494	D494V	Asp494Val	5e-05
rs961921482	497	Y497H	Tyr497His
rs140473595	501	A501T	Ala501Thr	1.3e-05
rs1285805675	504	F504L	Phe504Leu	5e-05
rs760281053	504	F504I	Phe504Ile	1.3e-05
rs1016409802	505	H505R	His505Arg
rs775181355	506	V506A	Val506Ala	7e-06
rs1349942475	508	N508D	Asn508Asp
rs779199005	510	Y510H	Tyr510His	7e-06
rs1352194082	514	R514Ter, R514G	Arg514Ter, Arg514Gly
rs868506911	514	R514Q	Arg514Gln
rs1263424292	515	Y515C	Tyr515Cys
rs1158307424	518	R518T	Arg518Thr	5e-06
rs1445263977	519	T519I	Thr519Ile	5e-06
rs759200680	521	Y521H	Tyr521His	5e-06
rs1019324840	523	F523L	Phe523Leu
rs956890785	529	L529V	Leu529Val
rs763593286	532	A532T	Ala532Thr	5.5e-05
rs773746588	534	K534R	Lys534Arg	5e-06
rs1315545082	538	P538L	Pro538Leu	5e-06
rs889263894	541	K541I	Lys541Ile	5e-06
rs769821600	544	I544N	Ile544Asn	5e-06
rs756905974	546	N546S	Asn546Ser	5e-06
rs761944150	546	N546D	Asn546Asp	3.3e-05
rs373025684	547	S547F, S547C	Ser547Phe, Ser547Cys	9.1e-05
rs112493570	552	Q552R	Gln552Arg
rs899455705	553	K553T	Lys553Thr	6e-06
rs961465783	555	F555L	Phe555Leu
rs1016777825	559	R559S	Arg559Ser	6e-06
rs375352455	563	S563L	Ser563Leu	6e-06
rs750955307	565	P565S	Pro565Ser	6e-06
rs1212751713	567	T567A	Thr567Ala	6e-06
rs1305384714	570	L570S	Leu570Ser	5e-05
rs1303528080	573	V573A	Val573Ala	1.1e-05
rs1406604641	574	V574I	Val574Ile	5e-06
rs1367658189	575	G575R	Gly575Arg	5e-06
rs150172355	582	R582K	Arg582Lys	1.6e-05
rs372924787	582	R582S	Arg582Ser	5e-06
rs1173089368	585	L585P	Leu585Pro	5e-06
rs768685219	586	N586Y	Asn586Tyr	5e-06
rs760929786	588	F588S	Phe588Ser	5e-06
rs1481648983	589	E589G	Glu589Gly	5e-06
rs140857723	593	T593N	Thr593Asn	1.1e-05
rs148036434	595	L595V	Leu595Val	1.7e-05
rs145437639	597	D597E	Asp597Glu	7.7e-05
rs1162138115	599	N599K	Asn599Lys
rs1423289421	599	N599I	Asn599Ile
rs1402111758	607	S607G	Ser607Gly
rs1201908212	608	T608I	Thr608Ile	6e-06
rs769786221	608	T608A	Thr608Ala
rs747988885	609	D609N	Asp609Asn	1.7e-05
rs201715513	614	A614S, A614T	Ala614Ser, Ala614Thr	0.000181
rs1408702726	615	D615H	Asp615His
rs773083611	615	D615G	Asp615Gly	2.7e-05
rs748163894	627	A627V	Ala627Val	1.1e-05
rs776696484	629	G629V	Gly629Val	5e-06
rs140312271	630	D630H	Asp630His	1.6e-05
rs1238269881	633	Y633C	Tyr633Cys	6e-06
rs1569236210	635	W635R	Trp635Arg
rs183135788	638	N638S	Asn638Ser	0.000263
rs1339201462	641	Y641C	Tyr641Cys
rs868528474	642	L642M	Leu642Met
rs1334127098	652	R652K	Arg652Lys	6e-06
rs1479485636	654	Y654S	Tyr654Ser	5e-05
rs1295899858	658	V658I	Val658Ile	6e-06
rs761507256	660	N660S	Asn660Ser	6e-06
rs1192635576	667	E667V	Glu667Val	6e-06
rs200180615	668	E668K	Glu668Lys	2.2e-05
rs1250368104	670	V670A	Val670Ala
rs753705431	671	R671P, R671Q	Arg671Pro, Arg671Gln	1.1e-05
rs1449878623	672	V672A	Val672Ala	5e-06
rs763939235	672	V672L	Val672Leu	1.1e-05
rs1027571965	673	A673V, A673G	Ala673Val, Ala673Gly
rs760732432	677	P677L	Pro677Leu	5e-06
rs1271264671	678	R678T	Arg678Thr
rs771673051	679	I679L	Ile679Leu
rs1346564574	681	F681V	Phe681Val	5e-06
rs773848804	683	F683L	Phe683Leu
rs1262476548	685	V685F	Val685Phe
rs1284743203	688	P688R	Pro688Arg	5e-06
rs777410473	689	K689E	Lys689Glu	1.6e-05
rs1569235723	690	N690S	Asn690Ser	5e-06
rs149039346	692	S692P	Ser692Pro	0.000378
rs1462355609	693	D693H	Asp693His
rs781544129	693	D693G	Asp693Gly	5e-06
rs755445931	696	P696T	Pro696Thr	1.1e-05
rs751603885	697	R697G	Arg697Gly	0.000252
rs1392981937	700	V700I	Val700Ile
rs780128908	703	A703S	Ala703Ser	1.7e-05
rs372986872	706	M706I	Met706Ile	7e-06
rs769062069	708	R708Q	Arg708Gln	7e-06
rs776995986	708	R708W	Arg708Trp	7e-06
rs1052746182	709	S709R	Ser709Arg	7e-06
rs370187012	710	R710H	Arg710His	3.9e-05
rs901495523	710	R710C	Arg710Cys	2e-05
rs1173472683	712	N712S	Asn712Ser
rs144869363	716	R716C	Arg716Cys	6e-06
rs200540199	716	R716H	Arg716His	7.4e-05
rs1350774050	719	D719E	Asp719Glu	6e-06
rs41303171	720	N720D	Asn720Asp
rs746153383	720	N720S	Asn720Ser
rs139980377	726	G726R	Gly726Arg	1.2e-05
rs757492005	726	G726E	Gly726Glu	6e-06
rs375923132	729	P729L	Pro729Leu	6e-06
rs1421749672	730	T730K	Thr730Lys	6e-06
rs147311723	731	L731F	Leu731Phe	0.001171
rs751484521	734	P734L	Pro734Leu	1.1e-05
rs1445361759	735	N735K	Asn735Lys	6e-06
rs1416534293	737	P737S, P737A	Pro737Ser, Pro737Ala	6e-06
rs1259850376	740	S740P	Ser740Pro	5e-05
rs1371764870	740	S740F	Ser740Phe
rs372923812	741	I741V	Ile741Val	0.000101
rs772641644	745	V745I	Val745Ile	6e-06
rs947732783	748	V748F	Val748Phe
rs761405491	751	G751E	Gly751Glu	1.2e-05
rs1260616687	753	I753V	Ile753Val
rs776886768	753	I753M	Ile753Met	6e-06
rs931448406	757	I757T	Ile757Thr
rs769030917	761	I761V	Ile761Val	6e-06
rs943387084	762	F762L	Phe762Leu
rs747516757	767	D767H	Asp767His	1.3e-05
rs140016715	768	R768W	Arg768Trp	1.4e-05
rs772347875	769	K769E	Lys769Glu	7e-06
rs1323382709	771	K771R	Lys771Arg	4.5e-05
rs764682532	772	N772S	Asn772Ser	6.2e-05
rs1307986087	774	A774G	Ala774Gly	6e-06
rs761408882	774	A774P, A774T	Ala774Pro, Ala774Thr
rs1228927272	776	S776R	Ser776Arg	5e-05
rs902013280	781	Y781H	Tyr781His	1.1e-05
rs147487891	782	A782V	Ala782Val	6.1e-05
rs1258561133	783	S783F	Ser783Phe
rs1248729689	785	D785A	Asp785Ala	3.9e-05
rs373153165	785	D785Y, D785N	Asp785Tyr, Asp785Asn
rs1457512583	793	P793L	Pro793Leu	6e-06
rs1355591379	796	Q796R	Gln796Arg	1.1e-05
rs1173491905	798	T798S	Thr798Ser
rs1464340051	801	V801G	Val801Gly	6e-06
rs771107251	804	S804F	Ser804Phe	6e-06
rs749525058	805	F805I	Phe805Ile	2.3e-05
