# Supplementary material for: Molecular simulation of SARS-CoV-2 spike protein binding to pangolin ACE2 or human ACE2 natural variants reveals altered susceptibility to infection
Source: J Gen Virol. 2020 Jun 15;101(9):921–4. doi: 10.1099/jgv.0.001452 (PMC7654750; doi:10.1099/jgv.0.001452)
Supplement: Supplementary material 4 [file jgv-101-921-s004.xlsx]

## Sheet: Table S2
Table S3: Fourteen missense SNVs around the binding complex interface that likely affect ACE2 and SARS-CoV-2 spike interaction.
ID	Amino acid alteration	Global AF	∆∆G (kcal/mol)	SD	P-value	∆Kd
rs1244687367	I21T	5e-06	2.08	1.05	0.05	0.03
rs778030746	I21V	1.1e-05	0.12	0.88	0.32	0.82
rs1434130600	A25T	2.4e-05	0.71	1.45	0.22	0.32
rs781255386	T27A	1.1e-05	0.61	1.52	0.51	0.371234
rs146676783	E37K	3.3e-05	3.66	1.09	0.01	0.00261749
rs142443432	D206G	0.00029	1.32	1.12	0.18	0.117151
rs138390800	K341R	0.000327	0.24	1.3	0.33	0.677144
rs961360700	D355N	1.2e-05	10.47	1.85	0.01	4.10635e-08
rs73635825	S19P	0.000252	-0.4	1.14	0.31	1.91513
rs4646116	K26R	0.003971	-2.96	1.02	0.02	122.537
rs1299103394	K26E	5e-06	-0.7	1.48	0.28	3.11779
rs267606406	M82I	1.1e-05	-2.34	1.1	0.02	44.757
rs143936283	E329G	2.8e-05	-1.92	1.04	0.04	22.6231
rs1016777825	R559S	6e-06	-0.94	1.42	0.5	4.60433
Note: ∆∆G was calculated as the energy difference from the baseline (wild type ACE2). The standard deviations and p-values of ∆∆G were calculated by metafor package implemented in R 3.5. ∆Kd was computed as the fold change of the dissociation constant between the SNVs and the wild type.
